# Supplementary material for: Chronic fluoxetine treatment of juvenile zebrafish (Danio rerio) does not elicit changes in basal cortisol levels and anxiety-like behavior in adulthood
Source: PeerJ. 2019 Mar 8;7:e6407. doi: 10.7717/peerj.6407 (PMC6410688; doi:10.7717/peerj.6407)
Supplement: Supplemental Information 1 — The first sheet includes behavioral measures and the second sheet includes cortisol values. All highlighted values were removed before statistical analyses. [file peerj-07-6407-s001.xlsx]

## Sheet: Behavior
FLX Experiment Summer 2017
Independent Variable	Trial number	Distance moved	Velocity	Distance moved	In zone	In zone	In zone	Mobility state	Mobility state
Independent Variable		center-point	center-point	center-point	Top / center-point	Top / center-point	Top / center-point	Immobile	Immobile
Treatment		Total	Mean	IN TOP	Frequency	Cumulative Duration	Latency to First	Frequency	Cumulative Duration
		cm	cm/s	cm		s	s		s
Control	Trial 2	562.885	2.5405	49.1336	52	28.4664	132.999	38	8.19992
Control	Trial 6	813.809	2.40348	343.856	28	124.732	0.233331	49	12.2999		Note: Highlighted values are excluded
Control	Trial 10	891.713	4.50972	216.56	6	5.79994	0.266664	64	28.7997
Control	Trial 14	1284.57	3.94327	209.428	38	56.8328	110.166	0	0
Control	Trial 18	339.299	1.2659	0.955936	1	0.166665		60	154.165
Control	Trial 22	1167.31	3.28116	732.932	16	184.798	74.6659	9	31.233
Control	Trial 26	932.792	2.63603	481.943	20	162.598	40.2996	10	1.76665
Control	Trial 34	127.669	2.72024	12.7572	24	8.79991	181.465	34	12.7999
Control	Trial 38	291.394	1.82123	12.6858	1	0.99999	0.066666	117	36.433
Control	Trial 1	591.104	2.64242	54.0853	72	38.3996	164.565	3	0.433329
Control	Trial 5	318.782	3.94048	136.026	76	36.2996	3.6333	52	16.7665
Control	Trial 9	161.214	3.52512	126.999	139	50.3995	2.86664	82	25.3664
Control	Trial 13	984.48	3.04796	569.543	62	201.798	2.76664	19	11.5666
Control	Trial 17	310.739	4.42862	25.973	35	13.2999	93.2991	16	2.76664
Control	Trial 21	212.575	2.7126	118.169	97	58.3994	206.531	40	9.86657
Control	Trial 25	654.571	1.98618	24.8061	8	4.33329	113.532	25	91.2658
Control	Trial 33	495.135	1.63287	336.014	87	174.532	4.89995	179	117.632
Fluoxetine	Trial 4	1092.69	6.46187	66.3634	6	1.49998		34	56.0994
Fluoxetine	Trial 8	384.065	4.66481	181.036	3	4.09996	3.69996	57	66.366
Fluoxetine	Trial 12	295.035	3.1188	7.42577	1	0.766659		10	6.79993
Fluoxetine	Trial 16	712.876	2.62992	26.2729	2	2.09998	214.765	32	50.9328
Fluoxetine	Trial 20	912.878	2.65246	205.188	23	66.366	57.2328	7	3.93329
Fluoxetine	Trial 24	1225.78	3.46627	397.744	19	92.5991	105.832	2	0.233331
Fluoxetine	Trial 28	428.455	1.22359	19.0362	2	5.39995	344.33	4	203.365
Fluoxetine	Trial 29	257.682	1.93699	92.9604	102	67.7327	1.96665	77	30.4997
Fluoxetine	Trial 32	799.934	2.46845	85.6878	23	31.333	146.699	9	55.4328
Fluoxetine	Trial 36	641.847	1.90687	45.8623	8	19.1331	1.73332	102	26.6664
Fluoxetine	Trial 40	1004.79	3.0381	130.261	22	39.7663	106.199	4	0.899991
Fluoxetine	Trial 3	325.292	4.32382	84.7615	104	36.0663	2.73331	40	6.53327
Fluoxetine	Trial 7	568.221	3.42168	123.255	56	26.8331	0.099999	88	44.6996
Fluoxetine	Trial 11	1338.98	4.15321	490.03	59	129.799	10.0999	2	0.366663
Fluoxetine	Trial 15	411.437	2.17196	2.32458	1	0.33333		88	40.3329
Fluoxetine	Trial 19	814.227	3.58694	78.1026	81	38.5663	98.999	8	0.833325
Fluoxetine	Trial 23	574.203	2.2696	10.2283	2	2.36664		25	6.39994
Fluoxetine	Trial 27	1111.94	3.18367	287.511	26	105.699	93.7991	32	18.2332
Fluoxetine	Trial 31	937.825	3.09687	113.521	49	47.8662	129.899	4	0.566661
Fluoxetine	Trial 35	486.344	2.67863	89.6298	131	60.0994	86.1658	8	1.33332
Fluoxetine	Trial 39	87.0645	0.76845	29.148	48	17.0998	166.632	32	92.0657
CONTROL	Average	613.622	3.02559	173.459	39.9231	56.9814	80.7556	35.9231	17.9203
	StDev	352.519	0.889464	185.724	29.8983	65.2303	76.8937	31.1781	24.5238
	N	13	13	13	13	13	13	13	13
	StErr	97.7711	0.246693	51.5105	8.29231	18.0916	21.3265	8.64726	6.80168
	2SD Above	1318.66	4.80452	544.906	99.7197	187.442	234.543	98.2794	66.968
	2SD Below	-91.4155	1.24667	-197.988	-19.8736	-73.4791	-73.0317	-26.4332	-31.1273
FLUOXETINE	Average	754.626	3.20583	150.525	42.5	46.5857	80.1604	30	23.2637
	StDev	313.563	0.766946	103.945	35.9735	31.7376	68.6151	30.1511	25.0414
	N	12	12	12	12	12	12	12	12
	StErr	90.5178	0.221398	30.0064	10.3846	9.16185	19.8075	8.70388	7.22883
	2SD Above	1381.75	4.73972	358.416	114.447	110.061	217.391	90.3023	73.3464
	2SD Below	127.5	1.67194	-57.3655	-29.447	-16.8895	-57.0699	-30.3023	-26.8191

## Sheet: Cortisol
Control	Cortisol (ng/g)		Fluoxetine	Cortisol (ng/g)
2	21.6105		4	74.394
6	4.73144		8	50.8935
14	61.6487		12	13.3414
18	49.1836		16	49.3016		30 and 37 - no samples
22	49.6581		20	45.7441		10, 21, 36 removed due to sample loss during extraction
26	56.7966		24	40.6147		39 removed due to being more than 2SD above mean (outlier)
34	73.2365		28	51.4912
38	30.4789		29	36.2792
1	22.1959		32	53.169
5	21.9021		40	67.6184
9	59.3385		3	47.3077
13	47.0583		7	18.6041
17	73.1886		11	25.3528
25	22.9855		15	36.2779
33	22.7086		19	61.4672
			23	16.094
			27	53.7749
			31	13.3065
			35	29.5884
			39	96.2338195965636
Average	41.1148		Average	41.2958
StDev	21.4566		StDev	18.2041
n	15		n	19
StErr	5.54007		StErr	4.1763
Av + 2SD	84.028		Av + 2SD	77.704
Av - 2SD	-1.79844		Av - 2SD	4.88767
